# Supplementary material for: Cell adhesion heterogeneity reinforces tumour cell dissemination: novel insights from a mathematical model
Source: Biol Direct. 2017 Aug 11;12:18. doi: 10.1186/s13062-017-0188-z (PMC5553611; doi:10.1186/s13062-017-0188-z)
Supplement: Supplementary file 4 — Full statistics for Fig. 5b (1). p-values from two-tailed t-tests for significance levels in Fig. 5b between γ-values. p w-values were calculated with Welch tests as variances between samples were significantly (p f<0.05) different. (XLSX 37 kb) [file 13062_2017_188_MOESM4_ESM.xlsx]

## Sheet: Sheet1
Compared γ-values	CONTROL−/FAST	CONTROL+/FAST	CONTROL−/SLOW	CONTROL+/SLOW
0.55 and 0	pw < 0.001	pw < 0.001	pw < 0.001	pw < 0.001
0.55 and 0.05	pw < 0.001	pw < 0.001	pw < 0.001	pw < 0.001
0.55 and 0.25	pw < 0.001	pw < 0.001	pw < 0.001	pw < 0.001
0.55 and 0.4	pw < 0.001	pw < 0.001	p < 0.001	pw < 0.001
0.4 and 0	pw < 0.001	pw < 0.001	pw < 0.001	pw < 0.001
0.4 and 0.05	pw < 0.001	pw < 0.001	pw < 0.001	pw < 0.001
0.4 and 0.25	pw < 0.001	pw < 0.001	pw < 0.001	pw < 0.001
0.25 and 0	pw < 0.001	pw < 0.001	pw < 0.001	pw < 0.001
0.25 and 0.05	pw < 0.001	pw < 0.001	pw < 0.001	pw < 0.001
0.05 and 0	pw < 0.001	pw < 0.001	pw < 0.001	pw < 0.001
