# Supplementary material for: Cell adhesion heterogeneity reinforces tumour cell dissemination: novel insights from a mathematical model
Source: Biol Direct. 2017 Aug 11;12:18. doi: 10.1186/s13062-017-0188-z (PMC5553611; doi:10.1186/s13062-017-0188-z)
Supplement: Supplementary file 5 — Full statistics for Fig. 5b (2). p-values from two-tailed t-tests for significance levels in Fig. 5b for fixed γ-values. p w-values were calculated with Welch tests as variances between samples were significantly (p f<0.05) different. (XLSX 32 kb) [file 13062_2017_188_MOESM5_ESM.xlsx]

## Sheet: Sheet1
γ = 0	CONTROL−/FAST	CONTROL+/FAST	CONTROL−/SLOW	CONTROL+/SLOW
CONTROL−/FAST	-	pw < 0.001	p = 0.388	pw < 0.001
CONTROL+/FAST	-	-	pw < 0.001	p = 0.266
CONTROL−/SLOW	-	-	-	pw < 0.001
CONTROL+/SLOW	-	-	-	-
γ = 0.05	CONTROL−/FAST	CONTROL+/FAST	CONTROL−/SLOW	CONTROL+/SLOW
CONTROL−/FAST	-	pw = 0.009	p = 0.463	p = 0.033
CONTROL+/FAST	-	-	pw = 0.011	pw = 0.325
CONTROL−/SLOW	-	-	-	p = 0.041
CONTROL+/SLOW	-	-	-	-
γ = 0.25	CONTROL−/FAST	CONTROL+/FAST	CONTROL−/SLOW	CONTROL+/SLOW
CONTROL−/FAST	-	pw < 0.001	pw < 0.001	pw < 0.001
CONTROL+/FAST	-	-	p = 0.014	p = 0.185
CONTROL−/SLOW	-	-	-	pw < 0.001
CONTROL+/SLOW	-	-	-	-
γ = 0.4	CONTROL−/FAST	CONTROL+/FAST	CONTROL−/SLOW	CONTROL+/SLOW
CONTROL−/FAST	-	pw < 0.001	pw < 0.001	pw < 0.001
CONTROL+/FAST	-	-	p = 0.038	p < 0.001
CONTROL−/SLOW	-	-	-	p < 0.001
CONTROL+/SLOW	-	-	-	-
γ = 0.55	CONTROL−/FAST	CONTROL+/FAST	CONTROL−/SLOW	CONTROL+/SLOW
CONTROL−/FAST	-	pw < 0.001	pw < 0.001	pw < 0.001
CONTROL+/FAST	-	-	-	p < 0.001
CONTROL−/SLOW	-	-	-	p < 0.001
CONTROL+/SLOW	-	-	-	-
